# Supplementary material for: Rice Husk Silica Liquid Enhances Autophagy and Reduces Overactive Immune Responses via TLR-7 Signaling in Lupus-Prone Models
Source: Int J Mol Sci. 2024 Sep 21;25(18):10133. doi: 10.3390/ijms251810133 (PMC11432151; doi:10.3390/ijms251810133)
Supplement: Supplementary file 1 [file ijms-25-10133-s001.zip]

Archive with 1 entries (1 files):
- ijms-3198426-supplementary.pdf
